# Supplementary material for: Computer-aided autotransplantation of teeth with 3D printed surgical guides and arch bar: a preliminary experience
Source: PeerJ. 2018 Nov 22;6:e5939. doi: 10.7717/peerj.5939 (PMC6252245; doi:10.7717/peerj.5939)
Supplement: Supplemental Information 1 [file peerj-06-5939-s001.xlsx]

## Sheet: data for accuracy analysis
	occlusal point:designed			occlusal point:post surgery			square of distance	distance	apical point:designed			apical point:post surgery			square of distance	distance
	x	y	z	x	y	z			x	y	z	x	y	z
first time	96.6898	60.2973	5.8716	97.853	61.047	4.488	3.82943	1.95689	96.9732	58.5334	20.0773	97.821	59.891	18.759	4.29976	2.07359
	84.736	37.936	-4.25	84.501	37.973	-4.9	0.479094	0.692166	88.284	38.153	10.49	88.1	38.276	9.826	0.489881	0.699915
	87.3188	48.9761	1.4522	88.802	49.145	2.072	2.61256	1.61634	91.5299	51.9512	-12.3192	90.547	52.987	-12.015	2.13151	1.45997
	3.6599	-3.7209	5.1221	3.713	-4.265	7.066	4.07761	2.01931	-0.978	2.866	-7.43	-1.337	0.846	-6.004	6.24276	2.49855
	49.7766	66.3601	-21.9789	50.143	66.073	-21.292	0.688507	0.829763	45.513	70.908	-34.805	45.446	70.643	-33.958	0.792123	0.890013
	81.0547	46.11	31.7026	81.831	45.988	32.375	1.06965	1.03424	84.6033	54.6442	19.969	84.358	52.456	19.151	5.51752	2.34894
	39.541	49.62	0.415	39.536	49.591	2.429	4.05706	2.01421	34.508	50.864	-12.812	35.333	50.558	-11.107	3.68129	1.91867
	49.4228	56.3368	-11.1846	50.484	55.953	-11.465	1.35207	1.16279	50.9018	59.07	-24.4442	49.942	61.119	-24.055	5.27109	2.29589
second time	96.091	61.0903	5.4201	97.49	61.977	4.015	4.71774	2.17204	96.8486	58.4952	20.0527	97.667	59.884	18.746	4.30601	2.07509
	84.7891	38.068	-4.1636	84.577	38.098	-4.821	0.478061	0.69142	89.7095	36.4995	10.2736	89.33	36.465	9.662	0.519265	0.7206
	87.485	49.063	1.455	88.936	49.269	2.057	2.51024	1.58437	91.76	52.355	-12.169	90.679	53.442	-11.883	2.43193	1.55946
	3.592	-3.644	5.233	3.649	-4.191	7.161	4.01964	2.0049	-1.028	2.818	-7.476	-1.396	0.808	-6.037	6.24624	2.49925
	49.653	66.328	-21.946	50.004	66.045	-21.272	0.657566	0.810904	45.19	71.087	-35.012	45.123	70.841	-34.174	0.767249	0.875928
	81.269	46.025	31.632	82.055	45.913	32.284	1.05544	1.02735	84.914	54.294	19.777	84.639	52.152	18.996	5.27375	2.29646
	39.629	49.681	0.358	39.608	49.674	2.381	4.09302	2.02312	34.596	50.871	-12.912	35.433	50.586	-11.205	3.69564	1.92241
	49.558	56.367	-11.131	50.623	55.984	-11.426	1.36794	1.16959	51.001	59.12	-24.436	50.045	61.17	-24.054	5.26236	2.29398
third time	96.03	60.783	5.381	97.341	61.699	3.989	4.49544	2.12025	97.196	58.671	20.128	98.052	59.955	18.813	4.11062	2.02747
	84.614	38.059	-4.215	84.393	38.109	-4.872	0.48299	0.694975	88.479	36.006	10.697	88.052	36.128	10.102	0.551238	0.742454
	87.182	49.554	1.435	88.514	49.662	2.077	2.19805	1.48258	91.792	52.23	-12.109	90.744	53.33	-11.831	2.38559	1.54453
	3.605	-3.757	5.174	3.679	-4.305	7.109	4.05	2.01246	-0.858	2.905	-7.406	-1.242	0.923	-5.968	6.14362	2.47863
	49.746	66.573	-22.041	50.098	66.288	-21.372	0.65269	0.807892	45.435	71.091	-34.818	45.375	70.84	-33.99	0.752185	0.867286
	81.274	45.627	31.561	82.084	45.509	32.284	1.19275	1.09213	84.693	54.663	19.992	84.404	52.54	19.154	5.29289	2.30063
	39.554	49.63	0.404	39.557	49.607	2.414	4.04064	2.01013	34.186	50.613	-12.726	35.06	50.243	-11.061	3.673	1.91651
	49.656	56.623	-10.907	50.742	56.202	-11.172	1.42686	1.19451	50.977	59.051	-24.347	50.016	61.086	-23.973	5.20462	2.28136

## Sheet: data for stability analysis
	occlusal point：post surgery			occlusal point：follow-up duration			square of distance	distance	occlusal point：post surgery			occlusal point：follow-up duration			square of distance	distance
	x	y	z	x	y	z			x	y	z	x	y	z
first time	97.853	61.047	4.488	97.436	59.698	4.303	2.02791	1.42405	97.821	59.891	18.759	97.455	59.449	18.618	0.349201	0.590932
	84.501	37.973	-4.9	84.999	38.283	-5.63	0.877004	0.936485	88.1	38.276	9.826	89.168	37.4	8.922	2.72522	1.65082
	88.802	49.145	2.072	88.404	49.162	2.1	0.159477	0.399346	90.547	52.987	-12.015	90.81	52.967	-11.898	0.083258	0.288545
	3.713	-4.265	7.066	3.111	-4.488	7.137	0.417174	0.64589	-1.337	0.846	-6.004	-0.924	1.295	-6.006	0.372174	0.610061
	50.143	66.073	-21.292	49.254	66.002	-21.274	0.795686	0.892012	45.446	70.643	-33.958	45.877	70.95	-34.215	0.346059	0.588268
	81.831	45.988	32.375	81.639	46.057	32.124	0.104626	0.323459	84.358	52.456	19.151	84.427	52.867	19.126	0.174307	0.417501
	39.536	49.591	2.429	39.145	49.365	2.459	0.204857	0.452611	35.333	50.558	-11.107	35.508	50.697	-11.209	0.06035	0.245662
	50.484	55.953	-11.465	50.346	55.667	-11.193	0.174824	0.41812	49.942	61.119	-24.055	48.89	60.598	-23.804	1.44115	1.20048
second time	97.49	61.977	4.015	97.511	60.665	3.788	1.77331	1.33166	97.667	59.884	18.746	97.33	59.45	18.617	0.318566	0.564417
	84.577	38.098	-4.821	85.098	38.388	-5.55	0.886982	0.941797	89.33	36.465	9.662	90.082	35.42	8.64	2.70201	1.64378
	88.936	49.269	2.057	88.476	49.28	2.09	0.21281	0.461313	90.679	53.442	-11.883	91.013	53.4	-11.743	0.13292	0.364582
	3.649	-4.191	7.161	3.119	-4.377	7.188	0.316225	0.562339	-1.396	0.808	-6.037	-1.033	1.248	-6.069	0.326393	0.571308
	50.004	66.045	-21.272	49.15	65.968	-21.223	0.737646	0.858863	45.123	70.841	-34.174	45.439	71.117	-34.376	0.216836	0.465657
	82.055	45.913	32.284	81.867	45.964	32.059	0.08857	0.297607	84.639	52.152	18.996	84.727	52.526	18.984	0.147764	0.384401
	39.608	49.674	2.381	39.267	49.49	2.443	0.153981	0.392404	35.433	50.586	-11.205	35.562	50.696	-11.256	0.031342	0.177037
	50.623	55.984	-11.426	50.482	55.704	-11.161	0.168506	0.410495	50.045	61.17	-24.054	48.999	60.653	-23.811	1.42045	1.19183
third time	97.341	61.699	3.989	97.252	60.479	3.772	1.54341	1.24234	98.052	59.955	18.813	97.715	59.346	18.664	0.506651	0.711794
	84.393	38.109	-4.872	84.918	38.431	-5.594	0.900593	0.948996	88.052	36.128	10.102	88.785	35.279	9.125	2.21262	1.48749
	88.514	49.662	2.077	88.114	49.68	2.101	0.1609	0.401123	90.744	53.33	-11.831	91.009	53.289	-11.699	0.08933	0.298881
	3.679	-4.305	7.109	3.234	-4.465	7.136	0.224354	0.47366	-1.242	0.923	-5.968	-1.076	1.205	-5.974	0.107116	0.327286
	50.098	66.288	-21.372	49.256	66.197	-21.331	0.718926	0.847895	45.375	70.84	-33.99	45.761	71.17	-34.188	0.2971	0.545069
	82.084	45.509	32.284	81.901	45.558	32.055	0.088331	0.297205	84.404	52.54	19.154	84.481	52.899	19.146	0.134874	0.367252
	39.557	49.607	2.414	39.188	49.411	2.462	0.176881	0.420572	35.06	50.243	-11.061	35.202	50.358	-11.155	0.042225	0.205487
	50.742	56.202	-11.172	50.625	55.925	-10.92	0.153922	0.392329	50.016	61.086	-23.973	48.926	60.56	-23.722	1.52778	1.23603

## Sheet: average value 
accuracy of occlusal point
	first time	second time	third time	average
1	1.95689	2.17204	2.12025	2.08306
2	0.692166	0.69142	0.694975	0.692854
3	1.61634	1.58437	1.48258	1.5611
4	2.01931	2.0049	2.01246	2.01223
5	0.829763	0.810904	0.807892	0.816187
6	1.03424	1.02735	1.09213	1.05124
7	2.01421	2.02312	2.01013	2.01582
8	1.16279	1.16959	1.19451	1.17563
accuracy of apical point
	first time	second time	third time	average
1	2.07359	2.07509	2.02747	2.05871
2	0.699915	0.7206	0.742454	0.72099
3	1.45997	1.55946	1.54453	1.52132
4	2.49855	2.49925	2.47863	2.49214
5	0.890013	0.875928	0.867286	0.877742
6	2.34894	2.29646	2.30063	2.31534
7	1.91867	1.92241	1.91651	1.91919
8	2.29589	2.29398	2.28136	2.29041
stability of occlusal point
	first time	second time	third time	average
1	1.42405	1.33166	1.24234	1.33268
2	0.936485	0.941797	0.948996	0.942426
3	0.399346	0.461313	0.401123	0.420594
4	0.64589	0.562339	0.47366	0.56063
5	0.892012	0.858863	0.847895	0.866257
6	0.323459	0.297607	0.297205	0.306091
7	0.452611	0.392404	0.420572	0.421863
8	0.41812	0.410495	0.392329	0.406981
stability of apical point
	first time	second time	third time	average
1	0.590932	0.564417	0.711794	0.622381
2	1.65082	1.64378	1.48749	1.59403
3	0.288545	0.364582	0.298881	0.317336
4	0.610061	0.571308	0.327286	0.502885
5	0.588268	0.465657	0.545069	0.532998
6	0.417501	0.384401	0.367252	0.389718
7	0.245662	0.177037	0.205487	0.209395
8	1.20048	1.19183	1.23603	1.20945
